# Supplementary material for: Synergistic Effects of Venetoclax and Daratumumab on Antibody-Dependent Cell-Mediated Natural Killer Cytotoxicity in Multiple Myeloma
Source: Int J Mol Sci. 2021 Oct 5;22(19):10761. doi: 10.3390/ijms221910761 (PMC8509545; doi:10.3390/ijms221910761)
Supplement: Supplementary file 1 [file ijms-22-10761-s001.zip]

Archive with 1 entries (1 files):
- ijms-1267187-supplementary.pdf
